# Supplementary material for: An Adaptive Information Borrowing Platform Design for Testing Drug Candidates of COVID-19
Source: Can J Infect Dis Med Microbiol. 2022 Apr 22;2022:9293681. doi: 10.1155/2022/9293681 (PMC9029212; doi:10.1155/2022/9293681)
Supplement: Supplementary Materials — Supplementary tables and figures referenced in Section 3 are available. [file 9293681.f1.zip]

Archive with 4 entries (4 files):
- 9293681.f1/Figure_supple1 (1).pdf
- 9293681.f1/Figure_supple2 (1).pdf
- 9293681.f1/Figure_supple3 (1).pdf
- 9293681.f1/Supplementary file (for online publication only) (1).docx
